# Supplementary material for: A randomized placebo-controlled clinical trial for pharmacological activation of BCAA catabolism in patients with type 2 diabetes
Source: Nat Commun. 2022 Jun 18;13:3508. doi: 10.1038/s41467-022-31249-9 (PMC9206682; doi:10.1038/s41467-022-31249-9)
Supplement: Supplementary file 4 — Source Data [file 41467_2022_31249_MOESM4_ESM.xlsx]

## Sheet: Fig 3a
Figure 3a	µmol/kg/min
Group	delta Rd
Placebo	5.03102
Placebo	0.964815
Placebo	5.89705
Placebo	14.7021
Placebo	15.5498
Placebo	12.6477
Placebo	12.4585
Placebo
Placebo	0.516371
Placebo	2.85083
Placebo	20.1349
Placebo	20.5792
Placebo	8.80861
Placebo	6.96979
Placebo
Placebo	7.92859
Mean	9.64567
SD	6.55125
SEM	0.467946
NaPB	18.6204
NaPB	7.04661
NaPB	13.3151
NaPB	19.0027
NaPB	15.8483
NaPB	12.3644
NaPB	13.1631
NaPB
NaPB	5.36173
NaPB	6.5513
NaPB	15.7471
NaPB	31.0058
NaPB	11.6588
NaPB	5.27754
NaPB
NaPB	9.96775
Mean	13.2093
SD	6.86916
SEM	0.490654

## Sheet: Fig 3b
Figure 3b	% insuiln-suppressed EGP
Group	Delta EGP
Placebo	90.44
Placebo	88.5885
Placebo	89.5742
Placebo	87.5431
Placebo	96.3454
Placebo	98.2153
Placebo	108.715
Placebo
Placebo	73.3249
Placebo	88.5432
Placebo	90.005
Placebo	87.8194
Placebo	96.0099
Placebo	80.5768
Placebo
Placebo	81.6012
Mean	89.8073
SD	8.53182
SEM	0.609416
NaPB	102.58
NaPB	85.2073
NaPB	106.765
NaPB	100.02
NaPB	98.9471
NaPB	91.9143
NaPB	99.8315
NaPB
NaPB	79.0221
NaPB	89.4107
NaPB	107.703
NaPB	93.1239
NaPB	105.403
NaPB	91.5133
NaPB
NaPB	91.557
Mean	95.9285
SD	8.48991
SEM	0.606422

## Sheet: Fig 3c
Figure 3c	µmol/kg/min
Group	whole-body CHO oxidation
Placebo	11.4424
Placebo	7.22831
Placebo
Placebo	11.8829
Placebo	7.47228
Placebo	12.2765
Placebo	7.99532
Placebo
Placebo	4.65736
Placebo	8.52716
Placebo	12.5588
Placebo
Placebo	13.3352
Placebo	8.15033
Placebo	10.2614
Placebo	8.74186
Mean	9.57921
SD	2.58286
SEM	0.198681
NaPB	13.5525
NaPB	10.1228
NaPB
NaPB	12.9787
NaPB	9.58041
NaPB	15.5062
NaPB	8.94218
NaPB
NaPB	9.245
NaPB	7.2455
NaPB	11.5657
NaPB
NaPB	12.5528
NaPB	11.5866
NaPB	9.81858
NaPB	9.33989
Mean	10.9259
SD	2.27464
SEM	0.174972

## Sheet: Fig 3d
Figure 3d	CO2/O2	CO2/O2
Group	RER basal	RER high
Placebo	0.755866	0.886069
Placebo	0.791892	0.836041
Placebo	0.8048	0.844849
Placebo	0.747237	0.885263
Placebo	0.764966	0.875481
Placebo	0.741659	0.879213
Placebo	0.767229	0.894851
Placebo
Placebo	0.783224	0.783457
Placebo	0.776452	0.87354
Placebo	0.794106	0.919211
Placebo
Placebo	0.851517	0.90326
Placebo	0.775447	0.853197
Placebo	0.733704	0.899711
Placebo	0.811392	0.844312
Mean	0.778535	0.86989
SD	0.0312896	0.0349333
SEM	0.00223497	0.00249524
NaPB	0.822444	0.914419
NaPB	0.770765	0.877098
NaPB	0.726806	0.836243
NaPB	0.74508	0.915701
NaPB	0.748325	0.882579
NaPB	0.807646	0.923961
NaPB	0.780544	0.918994
NaPB
NaPB	0.764102	0.869969
NaPB	0.718023	0.833885
NaPB	0.777187	0.871912
NaPB
NaPB
NaPB	0.820513	0.902019
NaPB	0.792089	0.885506
NaPB	0.852343	0.870708
Mean	0.778913	0.884846
SD	0.0395928	0.0294829
SEM	0.0030456	0.00226791

## Sheet: Fig 3e
Figure 3e	pmol/mg/s
Group	MPGS3
Placebo	59.4133
Placebo	58.1498
Placebo	42.5511
Placebo	57.7486
Placebo	65.9519
Placebo	61.9657
Placebo	NA
Placebo	80.7343
Placebo	52.8088
Placebo	96.0874
Placebo	95.2844
Placebo	66.1536
Placebo	61.1691
Placebo	NA
Placebo	74.8554
Placebo	65.8
Mean	67.0481
SD	15.1393
SEM	1.08138
NaPB	63.1205
NaPB	51.3123
NaPB	58.4813
NaPB	61.4925
NaPB	93.5858
NaPB	NA
NaPB	57.6116
NaPB	84.4903
NaPB	65.3503
NaPB	76.5807
NaPB	104.164
NaPB	84.2469
NaPB	83.095
NaPB	NA
NaPB	76.3196
NaPB	76.3159
Mean	74.0119
SD	15.1464
SEM	1.08188

## Sheet: Fig 3f
Figure 3f	pmol/mg/s
Group	MOGS3 (pmol/mg/s)
Placebo	49.1663
Placebo	58.1707
Placebo	39.7063
Placebo	34.9685
Placebo	64.7187
Placebo	44.5264
Placebo	NA
Placebo	67.8838
Placebo	52.6417
Placebo	80.0482
Placebo	79.3979
Placebo	57.0556
Placebo	49.9393
Placebo	NA
Placebo	66.8263
Placebo	59.7586
Mean	57.4863
SD	13.5403
SEM	0.967165
NaPB	50.8051
NaPB	47.5609
NaPB	43.0896
NaPB	46.0665
NaPB	75.5841
NaPB	NA
NaPB	44.0358
NaPB	74.3139
NaPB	53.5571
NaPB	65.243
NaPB	79.8073
NaPB	73.7628
NaPB	40.2
NaPB	NA
NaPB	94.533
NaPB	69.0022
Mean	61.2544
SD	16.9077
SEM	1.20769

## Sheet: Fig 3g
Figure 3g	µmol/L
Group	KIV
Placebo	16.1166
Placebo	14.8849
Placebo	13.8
Placebo	20.7138
Placebo	14.1521
Placebo	14.3985
Placebo	15.0907
Placebo	13.4092
Placebo	15.4708
Placebo	18.2137
Placebo	16.2022
Placebo	16.6124
Placebo	14.4534
Placebo	16.2779
Placebo	11.3307
Placebo	12.526
Mean	15.2283
SD	2.22478
SEM	0.139049
NaPB	12.5159
NaPB	14.1107
NaPB	12.1798
NaPB	13.0843
NaPB	9.38099
NaPB	11.6471
NaPB	13.6061
NaPB	13.5112
NaPB	12.3539
NaPB	18.547
NaPB	14.2124
NaPB	12.2661
NaPB	13.2996
NaPB	13.8398
NaPB	14.1839
NaPB	15.4246
Mean	13.3852
SD	1.9425
SEM	0.121406

## Sheet: Fig 3h
Figure 3h	µmol/L
Group	KIV
Placebo	59.6858
Placebo	59.2559
Placebo	47.6182
Placebo	74.5344
Placebo	53.9435
Placebo	51.0902
Placebo	42.1006
Placebo	61.4474
Placebo	60.4746
Placebo	57.3628
Placebo	62.5697
Placebo	65.8095
Placebo	59.2097
Placebo	50.5934
Placebo	46.126
Placebo	58.2277
Mean	56.8781
SD	8.08326
SEM	0.505204
NaPB	51.4034
NaPB	68.7317
NaPB	45.6588
NaPB	54.6592
NaPB	34.6649
NaPB	45.8098
NaPB	48.3981
NaPB	58.2124
NaPB	58.0411
NaPB	62.0442
NaPB	54.0549
NaPB	50.3282
NaPB	55.5686
NaPB	46.0605
NaPB	55.424
NaPB	60.7045
Mean	53.1103
SD	8.07531
SEM	0.504707

## Sheet: Figure 3i
Figure 3i	µmol/L
Group	3-HIB
Placebo	45.6147
Placebo	38.3027
Placebo	39.824
Placebo	40.8193
Placebo	38.7079
Placebo	41.001
Placebo	49.0493
Placebo	47.5952
Placebo	29.3051
Placebo	58.53
Placebo	60.0546
Placebo	49.6834
Placebo	37.1448
Placebo	51.4545
Placebo	21.8919
Placebo	47.0601
Mean	43.5024
SD	9.83833
SEM	0.614896
NaPB	30.3245
NaPB	49.1982
NaPB	28.3012
NaPB	28.6299
NaPB	27.6032
NaPB	23.7016
NaPB	47.2119
NaPB	32.9714
NaPB	28.4923
NaPB	67.0004
NaPB	37.2042
NaPB	36.8491
NaPB	45.009
NaPB	45.4009
NaPB	24.0085
NaPB	39.0611
Mean	36.9355
SD	11.5611
SEM	0.722571

## Sheet: Fig 4a
Figure 4a	µmol/L
Group	Total BCAA
Placebo	506.941
Placebo	591.305
Placebo	481.379
Placebo	749.24
Placebo	562.491
Placebo	522.086
Placebo	538.349
Placebo	638.237
Placebo	697.404
Placebo	695.617
Placebo	552.401
Placebo	625.164
Placebo	639.676
Placebo	571.337
Placebo	512.494
Placebo	689.611
Mean	598.358
SD	80.5766
SEM	5.03604
NaPB	520.666
NaPB	582.322
NaPB	488.055
NaPB	604.884
NaPB	382.296
NaPB	445.883
NaPB	565.508
NaPB	601.543
NaPB	562.554
NaPB	677.218
NaPB	576.075
NaPB	511.195
NaPB	531.065
NaPB	534.697
NaPB	558.213
NaPB	645.218
Mean	549.212
SD	72.508
SEM	4.53175

[truncated: 4 more sheets: Fig 4b, Fig 4c, Fig 4d, Supplemental Fig, 1]
